# Supplementary material for: Development of mental health first aid guidelines for suicidal ideation and behaviour: A Delphi study
Source: BMC Psychiatry. 2008 Mar 18;8:17. doi: 10.1186/1471-244X-8-17 (PMC2324091; doi:10.1186/1471-244X-8-17)
Supplement: Additional file 2 — 2 spreadsheets. Spreadsheet 1: All items, categories, rates of endorsement and final outcomes. Spreadsheet 2: List of categories, number of items in each and outcomes at each round. [file 1471-244X-8-17-S2.xls]

## Sheet: summary
Section name:	Round 1	Round 2	Round 3	Total:
Section 1: Identification of suicide risk
New items:	16	1	na	17
Re-rated items:	na	1	0	1
Accepted items:	6	2	0	8
Rejected items:	10	1	0	9
Section 2: assessing seriousness of the suicide risk
New items:	10	3	na	13
Re-rated items:	na	2	1	3
Accepted items:	7	0	1	8
Rejected items:	1	4	0	5
Section 3: initial assistance.
New items:	11	8	na	19
Re-rated items:	na	3	3	6
Accepted items:	1	0	1	2
Rejected items:	10	5	2	17
Section 4: Talking with a suicidal person
New items:	22	8	na	30
Re-rated items:	na	4	0	4
Accepted items:	6	2	0	8
Rejected items:	12	10	0	22
Section 5: No-suicide contracts
New items:	17	1	na	16
Re-rated items:	na	2	0	2
Accepted items:	2	0	0	2
Rejected items:	13	3	0	14
Section 6: Ensuring safety
New items:	10	0	na	10
Re-rated items:	na	2	0	2
Accepted items:	0	0	0	0
Rejected items:	8	2	0	10
Section 7: Confidentiality
New items:	5	1	na	6
Re-rated items:	na	2	0	2
Accepted items:	0	2	0	2
Rejected items:	3	1	0	4
Section 8: Passing time during the crisis
New items:	6	1	na	7
Re-rated items:	na	0	0	0
Accepted items:	0	0	0	0
Rejected items:	6	1	0	7

## Sheet: items
Section name:	New in R #	decided R #	% cons agree	% prof agree
Section 1: Identification of suicide risk
Accepted items:
If the first aider thinks someone might be having suicidal thoughts, they should ask that person directly.	1	1	100	96
The firt aider should be aware that if a person is not suicidal, asking them cannot put the idea of suicide in their head.	1	1	88	96
The first aider should not avoid using the word ‘suicide’. It is important to discuss the issue directly, without dread or expressing negative judgement.	1	1	100	96
The first aider should understand that the threat of suicide may indicate that a person is trying to communicate to the first aider how badly he or she feels.	1	1	88	91
If the first aider appears confident in the face of a suicide crisis, it may have a reassuring effect for the suicidal person.	1	1	88	81
The first aider should allow the suicidal person to discuss their feelings. A suicidal person may feel relief at being able to do so.	1	1	100	91
If the first aider clearly states that thoughts of suicide may be associated with a treatable disorder, this may instil a sense of hope for the suicidal person.	1	2	100	84
The first aider should be able to recognise the warning signs of suicide.	2	2	88	95
Rejected items:
If a distressed person says they are not suicidal, they probably are not.	1	1	13	9
If the person is psychotic, the first aider may not be able to believe them if they say they are not suicidal.	1	1	25	64
If the person is using drugs or alcohol, the first aider may not be able to believe them if they say they are not suicidal.	1	1	25	67
Section 2: assessing seriousness of the suicide risk
Accepted items:
The first aider should establish whether the person has definite plans and intentions to take his life as opposed to vague suicidal notions such as “what’s the point,” or “I can’t be bothered going on”.	1	1	88	86
The first aider should ask the suicidal person if they have a plan for suicide.	1	1	88	91
The first aider should ask the suicidal person how they intend to suicide.	1	1	88	86
The first aider should find out if the suicidal person has already taken steps to secure the means to end their life.	1	1	88	86
The first aider should ask the suicidal person if they have decided when they will carry out their plan.	1	1	88	86
The first aider should ask the suicidal person if they have been using drugs or alcohol.	1	1
	New in R #	decided R #	% cons agree	% prof agree
The first aider should ask the suicidal person if they have ever made a suicide attempt in the past.	1	1	88	91
The first aider should take all thoughts of suicide seriously. The lack of a plan for suicide is not sufficient to ensure safety.	2	3	100	100
Rejected items:
The first aider should ask the suicidal person if they are really serious or just looking for attention.	1	1	13	0
The first aider should ask the suicidal person if they have ever known anyone who has died by suicide.	1	2	50	58
The first aider should ask the suicidal person if they have a diagnosis of any mental illness.	1	2	63	59
The first aider should avoid discussion of any mental health problems experienced by the suicidal person, focussing instead on the reasons behind the suicide crisis.	2	2	13	0
The first aider should avoid asking the suicidal person if they have a ‘mental illness’, instead asking if they are receiving help for any emotional or mental health problems.	2	2	50	58
Section 3: initial assistance.
Accepted items:
The first aider must not leave someone who is feeling suicidal on their own.	1	1	88	86
The first aider must keep in mind that they may not be successful in preventing suicide.	2	3	100	88
Rejected items:
If it is known that the person is suicidal, the first aider must call a doctor, psychiatrist or other professional right away.	1	2	50	84
The first aider must call the mental health emergency team.	1	1	25	41
If the suicidal person is psychotic, the first aider should call the police or mental health team immediately.	1	2	38	84
If the suicidal person is using drugs or alcohol, the first aider should call the police or mental health team immediately.	1	2	38	53
The first aider does not have to be with the suicidal person all the time, but should check on them regularly.	1	1	25	27
If the suicidal person has a weapon, the first aider should try to take it away from them.	1	1	0	14
If the suicidal person has a weapon, the first aider should not try to take it away from them.	1	1	25	9
If the suicidal person has a weapon, the first aider needs to remove themself from the .	1	1	25	5
If the suicidal person has a weapon, the first aider needs to contact the police.	1	1	38	36
If the suicidal person is consuming drugs or alcohol, the first aider should try to take it away from them.	1	1	13	9
If the suicidal person is consuming drugs or alcohol, the first aider should discourage them from consuming any more.	2	2	88	79
	New in R #	decided R #	% cons agree	% prof agree
If there is any risk to the first aider, for example, if the suicidal person has a gun or other weapon or is agitated, the first aider should not attempt to intervene, and should call emergency services.	2	3	67	94
The first aider should only try to assist a suicidal person with whom they have a close relationship.	2	2	13	0
The first aider should work collaboratively with suicidal person to ensure their safety, rather than acting alone to prevent suicide at any cost.	2	3	100	69
The first aider should avoid calling the police, unless absolutely necessary.	2	2	75	5
The first aider must not use deceit or coercion to protect the life of the suicidal person.	2	2	63	26
The first aider should try to engage other people from the suicidal person’s social network in suicide prevention.	2	2	38	68
Section 4: Talking with a suicidal person
Accepted items:
The first aider should tell the suicidal person that they care and want to help.	1	1	100	86
The first aider needs to allow the suicidal person to talk about their reasons for wanting to die.	1	1	88	86
The first aider should remind the suicidal person that these thoughts need not be acted on.	1	1	88	86
Suicidal thoughts are often a plea for help and a desperate attempt to escape from problems and distressing feelings. The first aider should therefore allow the suicidal person to talk about those feelings.	1	1	100	82
By discussing specific problems, the first aider can help the person work out ways of dealing with the difficulties that seem insurmountable.	1	1	88	86
The first aider needs to find out what has supported the suicidal person in the past, and whether these supports are still available.	1	1
The first aider should encourage the suicidal person to do most of the talking.	1	2	88	84
The first aider should express empathy for the suicidal person.	2	2	88	95
Rejected items:
To help the suicidal person change their mind, the first aider should tell them they will go to hell if they die by suicide.	1	1	0	0
To help the suicidal person change their mind, the first aider should tell them they ruin the lives of others if they die by suicide.	1	1	0	0
The first aider must not let the suicidal person draw them into discussion about whether suicide is right or wrong.	1	1	38	36
The first aider should not argue with the person about their thoughts of suicide.	1	2	88	74
The first aider should encourage the suicidal person to consider the consequences of suiciding, especially the effect it may have on the people s/he cares about.	1	1	75	36
The first aider should reassure the suicidal person that thoughts of suicide are common, and that many people have them at some stage in their lives.	1	2	38	53
	New in R #	decided R #	% cons agree	% prof agree
The first aider should suggest things to distract the suicidal person from these thoughts, especially things which are relatively easy to do and which will encourage a sense of control and achievement.	1	1	13	18
The first aider should accept the suicidal feelings for what they are and discuss suicide as a possibility rather than an unthinkable act.	1	2	75	63
It is important that the first aider dispute the idea that suicide is the best or most viable solution.	1	1	38	23
The first aider should avoid giving advice.	1	1	63	27
The first aider should tell the suicidal person that the feelings they are experiencing are caused by a mental illness.	1	1	0	5
The first aider should tell the person to cheer up, and promise that everything will be okay.	1	1	0	0
In order to reduce suicide risk, it is important for the first aider to try to solve the suicidal person’s problems.	1	1	0	0
The first aider should help the suicidal person to put their problems into perspective by reminding them that other people have much worse problems and still choose to live.	1	1	0	0
The fact that the suicidal person is still alive, and talking to the first aider about their feelings, means that they are not quite sure about suicide. The first aider should point this out as a positive thing.	1	1	38	32
The first aider should remind the suicidal person that they are loved and would be missed.	2	2	63	37
The first aider should ask the suicidal person what they think could help keep their mind away from negative thoughts.	2	2	75	63
The first aider should discuss the "good things" in a person's life, their hopes for the future, and other reasons to live.	2	2	75	63
The first aider should remind the suicide person that suicide is a permanent solution to a temporary problem.	2	2	38	32
The first aider must avoid using glib expressions such as ‘suicide is a permanent solution to a temporary problem’.	2	2	38	48
The first aider should keep in mind that asking too many questions can provoke anxiety in the suicidal person.	2	2	50	42
The first aider should encourage the suicidal person to think about their personal strengths.	2	2	63	68
Section 5: No-suicide contracts
Accepted items:
The first aider should try to develop a contract with the suicidal person to ensure their safety.	1	1	88	86
Contracts should include 24-hour safety contacts in case the suicidal person feels unable to continue with the agreement not to attempt suicide (such as a suicide helpline, professional helper or family member).	1	1	88	86
	New in R #	decided R #	% cons agree	% prof agree
Rejected items:
The contract should be written down and signed by both the first aider and the suicidal person.	1	1	13	14
If the suicidal person doesn’t want to write the contract down, it is fine to make a verbal agreement.	1	1	63	23
Verbal agreements should be repeated out loud by the suicidal person back to the first aider to ensure that both parties are agreed on the terms.	1	1	38	32
Contracts should include an agreement that the suicidal person stop thinking about suicide.	1	1	0	5
Contracts should include an agreement that the suicidal person not attempt suicide.	1	2	38	32
Contracts should include an agreement that the suicidal person not use any alcohol or other drugs.	1	1	25	32
Contracts should include an indication of when they will end, for example, the time when the suicidal person will next speak to the first aider.	1	1	50	41
Contracts should be for a length of time which will be easy for the suicidal person to cope with, so that they can feel able to fulfil the agreement and have a sense of achievement.	1	2	75	50
Contracts should be for a length of time that will present a challenge for the suicidal person, so that they can see that they can manage alone.	1	1	0	5
The first aider shouldn’t use a contract with a suicidal person they don’t know well.	1	1	50	23
The first aider shouldn’t use a contract with a suicidal person who is severely depressed.	1	1	0	23
The first aider shouldn’t use a contract with a suicidal person who is using drugs or alcohol.	1	1	25	27
The first aider shouldn’t use a contract with a suicidal person who is psychotic.	1	1	38	36
The first aider should only make a contract with someone they know well.	2	2	50	21
Section 6: Ensuring safety (no items accepted)
Rejected items:
The first aider shouldn’t remove the means of suicide available to the suicidal person.	1	1	0	5
The first aider should remove the means of suicide available to the suicidal person.	1	1	13	46
If the first aider can’t get the suicidal person to agree to hand over the means of suicide (for example, pills, gun, razors), emergency services must be contacted immediately.	1	2	25	36
If the first aider can’t get the person to agree to hand over the means of suicide (for example, pills, gun, razors) they should try to take these things secretly.	1	1	0	9
If the suicidal person agrees to hand over the means of suicide, on the condition that they can have them back if they want them, the first aider should argue the point with them for as long as it takes.	1	1	0	0
If the suicidal person agrees to hand over the means of suicide, on the condition that they can have them back on request, the first aider should agree to this.	1	1	50	14
	New in R #	decided R #	% cons agree	% prof agree
If the suicidal person agrees to hand over the means of suicide, the first aider should take them and dispose of them right away (flush pills down the toilet, hand gun to the police, throw away razors or knives).	1	1	25	32
If the intended means for suicide are of a less lethal type the first aider doesn’t need to worry about disabling the plan.	1	1	13	0
The first aider must take steps to ensure the suicidal person will receive medical and/or psychological help once the immediate crisis has passed.	1	1	50	77
After the crisis has passed, the first aider should maintain contact (whether occasional or frequent, depending on the relationship) with the suicidal person.	1	2	50	47
Section 7: Confidentiality
Accepted items:
The suicidal person needs to be involved in decisions about who else knows about the suicidal crisis.	1	2	88	84
A first aider must never agree to keep the suicidal person’s suicidal plans a secret.	2	2	88	90
Rejected items:
A first aider must never agree to keep the risk of suicide a secret.	1	1	50	68
If a suicidal person asks the first aider to promise they will keep the discussion about suicide a secret, the first aider should keep the secret.	1	1	0	0
If a suicidal person asks the first aider to promise they will keep the discussion about suicide a secret, the helper should agree, but tell someone else anyway.	1	1	0	0
If the suicidal person refuses to involve someone else, the first aider must contact a professional.	1	2	25	59
Section 8: Passing time during the crisis (no items accepted)
Rejected items:
During the suicidal crisis, the suicidal person and the first aider should be actively working on practical strategies to solve the life problems.	1	1	25	27
The first aider should encourage the suicidal person to take some sleeping pills, as they should be feeling better by the time they wake up.	1	1	0	0
The first aider should encourage the suicidal person to drink a few glasses of alcohol, to make the time pass more quickly.	1	1	0	0
The first aider should do something pleasant for the suicidal person. For example, cooking a favourite meal, renting a movie or listening to music with them.	1	1	75	9
The first aider should encourage the suicidal person to undertake some relaxing activities such as taking a hot bath, going for a long walk or reading something enjoyable.	1	1	88	14
If the suicidal person wants to be left alone, and can assure the first aider of their safety, the first aider should agree.	1	1	50	0
The first aider should encourage the suicidal person to do something active like going for a swim or a jog.	2	2	0	0
